# Supplementary material for: CircCRIM1 Promotes Hepatocellular Carcinoma Proliferation and Angiogenesis by Sponging miR-378a-3p and Regulating SKP2 Expression
Source: Front Cell Dev Biol. 2021 Nov 12;9:796686. doi: 10.3389/fcell.2021.796686 (PMC8634842; doi:10.3389/fcell.2021.796686)
Supplement: Supplementary file 1 [file Table4.xls]

## Sheet: Sheet1
miRDB	Targetscan	miRWALK	starbase
KLK4	PDIA4	FBXO22	DDX3Y
NR2C2	IMPG1	SMARCAD1	NADK
NKX3-1	TMED7-TICAM2	KLF7	MMEL1
KIAA1522	SDAD1	IKZF3	ACOT7
PHC3	GOLT1A	SRGAP2	NOL9
ELAC1	FAM179B	MAPK9	NOL9
ZNF124	PAG1	MAPK9	KLHL21
RAB10	RSPH4A	DDX51	KLHL21
NCAPG	KIAA1429	ZNF169	KLHL21
KCNIP2	CD226	SLC16A7	DNAJC11
VPS53	BMP2	COX11	CLSTN1
PLCXD2	HNRNPA1	VASH1	DFFA
JADE3	TSPAN17	SMARCAD1	CASZ1
PTGES3	SBDS	GATD3B	MTHFR
UHRF1	IL6ST	ALDOB	RCC2
GPR156	EIF4G3	SUMO2	ALDH4A1
AK7	ARL10	BCL2L15	ALDH4A1
RP1L1	MED19	HSF5	UBR4
C4orf46	METTL4	SMARCAD1	CAMK2N1
CHAMP1	MROH8	SMARCAD1	MUL1
CREBRF	KIAA1522	FMO5	SH2D5
PIM2	ZFPM2	PDE4D	EIF4G3
CPD	VANGL1	SLC35A3	EIF4G3
AGK	IRG1	SLC35A3	ZNF436
SULF1	SGCZ	MPP2	E2F2
IQSEC1	CHIT1	MPP2	E2F2
ZFPM2	RAB10	MPP2	E2F2
RAN	DCX	ITGB6	E2F2
NPAS4	ZFP36L2	ARL4C	SRSF10
FLT1	NEUROD1	LRRFIP2	AHDC1
NUAK2	RIMS4	SUCO	FGR
WDR64	TMEM245	SUCO	IFI6
TSPAN17	PTPRT	MARCHF8	EYA3
CCNI2	ALS2	MRPL2	SRSF4
PROK2	TOB2	NMT2	SNRNP40
METTL4	KDSR	MBNL1	PEF1
RNF168	PEF1	HEMK1	PEF1
RPN2	HDDC2	WNT4	MARCKSL1
FCGR1A	MAPK1	ISCA1	YARS
OTUB2	PHF7	NUAK2	STK40
ATXN7L3B	ATG12	NUAK2	SNIP1
WDR31	PAPD5	RBCK1	EPHA10
FCGR1B	NPAS4	TEX101	MTF1
KRT74	DACT1	TMEM121B	MYCBP
PRR20A	KIF2A	TXNDC2	SCMH1
IQSEC2	MFSD7	L3MBTL3	HIVEP3
PRR20B	RBMS1	ABHD13	HIVEP3
SDAD1	UCK1	KRTAP2-2	FOXJ3
PRR20D	CDC20B	CNR1	P3H1
PRR20E	FOXG1	MVB12B	SLC2A1
PRR20C	CAMKK2	FCHSD1	PIK3R3
OPRM1	PTCD1	EXOSC6	POMGNT1
SRSF10	RIT1	COL11A1	MOB3C
C2orf88	GRSF1	COL11A1	DHCR24
YY1	PER2	TMC1	GNG12
SRP19	CREBRF	TEPSIN	GNG12
NDP	SAMD1	RASSF1	ANKRD13C
SOCS2	KCND1	DIPK2B	DDAH1
SRGAP2	KIAA1875	PPA2	DDAH1
ZFP36L2	DKFZP779J2370	PPA2	SELENOF
GIPC3	C11orf44	MBNL1	GBP2
DACT2	SERINC1	MBNL1	TGFBR3
ZNF652	IPO9	MBNL1	GFI1
EIF4G3	PIWIL2	MBNL1	FRRS1
VPS35	BCL2L2	MBNL1	DBT
SLC20A2	GRB2	MBNL1	VAV3
CACNA2D4	VAT1L	XKR5	SORT1
MPP3	TRAF3	TMED8	PSMA5
PRXL2B	SCAMP2	SNX27	LAMTOR5
SAR1A	ATP5J2-PTCD1	GRHL1	RSBN1
TRAF3	SKP2	TEX101	AP4B1
GOLT1A	CBX3	L3MBTL3	IGSF3
PPP1R12B	H3F3B	GRHL1	NOTCH2
TMCO1	LENG9	FAM153A	HIST2H4B
CRLS1	HSPA12A	ZNF766	OTUD7B
WFDC12	ACYP1	NBPF4	ANP32E
ZFP28	CRLF3	MAPK10	APH1A
C10orf71	UCK2	AIMP1	ENSA
IL6ST	ZNF514	AIMP1	GOLPH3L
TOB2	DYRK1A	DENND1A	GOLPH3L
GALNT3	ZDHHC9	KLHL42	PI4KB
C11orf49	SFT2D3	ADNP	PI4KB
KCNMA1	SUFU	TBC1D30	PI4KB
RBMS3	GSTM5	ETFBKMT	S100A14
DYRK1A	PRIM2	RDH13	CRTC2
PRR29	LAS1L	RDH13	RAB13
POMGNT1	ADD2	FRYL	ADAR
PLCB1	ST5	HEMK1	ADAR
AHSA1	RNF144B	SUCO	ADAR
RAB6D	KPNA6	FEV	CLK2
SLC7A6	CSNK1G2	QRICH1	RIT1
ATRN	TLK2	RNF43	MEX3A
RSPH4A	TFCP2L1	TMEM39A	MEF2D
NEUROD4	UBQLN4	RSBN1	MEF2D
CCDC125	SOX7	ACOT13	IQGAP3
CHP2	CSRNP3	CELF4	CRP
KIAA1958	RAB15	GATAD2B	PEX19
ZNF599	WDR37	KLHL42	ARHGAP30
TRIB2	GLIPR2	MBNL1	DEDD
SBDS	ALPK3	RELA	DEDD
ZNF776	PAX8	LMBR1	FCGR3B
SPOPL	CALN1	PRRX1	RGS5
RBBP9	PAPOLG	HOXB4	VAMP4
FEM1B	NFRKB	PAGR1	RC3H1
PAX8	SIX5	RBFA	ABL2
SH3TC2	SRSF10	ELOVL7	STX6
WDFY3	GSTM4	MATN1	RGS16
RAPGEF3	CADM4	NOVA1	TPR
CBX5	YY1	PLAGL2	ASPM
C14orf177	PITPNA	CORO2A	ASPM
SLC25A6	ZKSCAN1	ZNF134	ASPM
NUP160	NSFL1C	FOXD1	KLHL12
RPL15	RBMS3	AIMP1	ADIPOR1
TMEM245	PDIK1L	NMT2	CYB5R1
CD3G	DYNC1LI2	ABCD2	GOLT1A
STON1-GTF2A1L	COQ10B	ABCD2	NUAK2
PRR23C	SLC38A1	RND3	ELK4
GTF2A1L	CD3G	DCC	ELK4
APLP2	DCAF12	GPR3	ELK4
LRP2	NUP155	ARPC5	ELK4
SHANK3	MEF2D	ARL4C	ELK4
NFIA	UBE2W	SYNCRIP	RAB29
ACOD1	FBXL20	COLEC10	LPGAT1
ALDH3A2	DDI2	RBCK1	TMEM206
TBC1D16	SLC30A8	NOVA1	PTPN14
CNTD2	VAT1	PRRX1	PTPN14
EMB	FKBP5	DDX52	AIDA
AQP8	PHF15	SLC35A3	WDR26
IGF1	IGF1R	SEPHS2	ENAH
FOXI2	FOSL2	H2AZ2	TMEM63A
USP6NL	DCBLD2	AK2	TMEM63A
DYNC1LI2	C16orf72	SUCO	CDC42BPA
USB1	IGF1	GOLIM4	CDC42BPA
KPNA6	ANKRD52	QRICH1	JMJD4
TLE2	SOBP	DMAC2	JMJD4
FSTL1	CUEDC1	CSRP2	TAF5L
WWC2	CTDP1	RBCK1	EXOC8
AKR1C4	AAK1	TBC1D30	IRF2BP2
H3F3B	ZNF335	CELF4	NID1
PARVA	RTN2	L3MBTL3	OPN3
TRIM44	WBP2	LMBR1	CHML
ZNF514	DSCAM	LMBR1	HNRNPU
MAPK1	FCRLB	MTUS1	AHCTF1
CCSER2	AP1AR	CNR1	ZNF124
CNTN5	TLR8	ZBTB8OS	ZNF124
CSNK1G2	FRMPD4	THRB	AGRN
TGFBRAP1	RCC2	DENND2B	B3GALT6
ALPK3	C6orf89	MBNL1	B3GALT6
KBTBD7	RASGRF1	MBNL1	B3GALT6
KDSR	C1orf21	MBNL1	SCNN1D
ARID5B	2021-03-06	GABRA2	FAM213B
SOST	KIF26B	HEMK1	FAM213B
TMPRSS13	SHANK3	CLCC1	KCNAB2
NEUROD1	CDC42BPA	CLCC1	PHF13
BAALC	QSER1	CLCC1	THAP3
SINHCAF	MKL2	FREM1	PER3
RIMS4	PDE1B	OR4K13	H6PD
ZNF705A	CDCA7L	COL11A1	H6PD
HM13	REST	DBT	NMNAT1
TMED7-TICAM2	SYT12	FKBP4	KIF1B
ZNF705E	FAHD2A	GRIN2B	FBXO44
IL17RD	IL1RAPL1	RPL32	CLCN6
ZNF705D	GNAT1	MTUS1	EFHD2
SLC2A1	SAMD8	MTUS1	DDI2
BEND4	MOCS1	OR4K13	RSC1A1
COL6A2	SCN5A	GTDC1	FBLIM1
ARL8B	CSNK1G1	TCEAL6	CDA
TBC1D12	CBL	L3MBTL3	NIPAL3
DMRT1	OTUB2	ZNF766	TMEM50A
SH3GLB1	AP4B1	PTCHD4	LDLRAP1
CHIT1	PLAGL2	SH3KBP1	SELENON
DHX36	AGO1	CELF4	PDIK1L
FGD1	BMP8B	CELF4	CNKSR1
MECP2	TRABD2B	CELF4	CEP85
GPN1	NUFIP2	MAF	ARID1A
DACT1	CAMK1D	TXNDC2	ARID1A
FBXO31	GRIK3	CCDC163	FAM76A
KCNC3	PDPK1	TEX101	PPP1R8
UTY	CBX5	ETFBKMT	ATP5IF1
ZSWIM5	TOLLIP	AIMP1	SESN2
SSH1	NOVA2	TLE2	PHACTR4
ERAP1	MNAT1	RELA	GMEB1
CORO2A	BMP8A	ANXA7	KPNA6
FMNL3	ZNF507	TMEM121B	KPNA6
TRIL	FAM83F	CASS4	KPNA6
ZNF71	SOX6	CASS4	TXLNA
PDIA4	ABI2	DMAC2	TXLNA
MXD3	DUSP8	DMAC2	KIAA1522
CHST11	FANCA	RBFA	KIAA1522
SPEG	LDLRAD2	ADD2	ZNF362
EPB41L3	SAR1A	COL11A1	ZMYM1
RNF150	TAF1	PDE1C	AGO1
PAG1	NFKBIA	PDE1C	AGO1
SOBP	UMPS	RELA	AGO1
UTP18	XPO5	PHF19	AGO1
MRTFB	TBX6	POLR2J	AGO1
PI15	SLC2A3	RAB26	CDCA8
POLA2	KSR1	KLHDC10	CDCA8
EXOC5	LNPEP	RPH3AL	EXO5
APBA2	RAB11A	RPH3AL	EXO5
PODXL	MAP2K6	IKZF3	PTPRF
FOXQ1	NFX1	TTPAL	PTPRF
PTPN11	SARM1	ADNP	DPH2
COQ10B	GFPT1	LRRC49	ATP6V0B
NT5DC1	MED12L	TMEM68	TOE1
LIX1	MAPK1IP1L	TXNDC8	ELAVL4
ART3	TMCO1	KMT5B	PRKAA2
RBM12	SLC2A14	PPFIA4	NFIA
RHOU	PSD3	ARHGEF39	PATJ
POLR2L	PTRH2	ANXA11	PDE4B
SHE	PTCHD1	ZNF362	MIER1
RAB3C	FZD5	TIPRL	PKN2
TYW3	C15orf61	GRIK2	PTBP2
E2F2	WWC2	ADNP	MFSD14A
CD274	PEX2	IKZF3	AC118553.2
BRD4	NXPE3	CD59	S1PR1
ANP32E	TCF23	SLFN13	NTNG1
ACP1	IQSEC2	HNRNPC	NTNG1
CAMKK2	ACP6	HNRNPC	STXBP3
TAF4	ZBTB20	FAM177B	CELSR2
QSER1	C1orf210	PKM	CYB561D1
EIF4E1B	ATG2A	PIGL	GSTM4
SPDYE5	ZNF652	PIGL	KCNC4
ACSF3		GALNT5	DCLRE1B
RAP1A		TBC1D2B	VANGL1
FAM102A		N4BP3	VANGL1
HDDC3		ADNP	VANGL1
SETD3		RAB1A	VANGL1
CCDC174		KMT5B	VANGL1
SIGLEC1		RALY	PTGFRN
CELSR3		KIF26B	FAM46C
PLAG1		ACOT13	FAM46C
GLOD4		LRRC59	FAM46C
MSI2		VAT1L	FAM46C
MAP2K6		IL21	NOTCH2NL
NFAM1		GRIK2	RBM8A
ZNF134		RMND5A	HIST2H4A
RDX		TTPAL	SETDB1
ATG12		NUP155	TUFT1
TNFRSF9		GRK3	ATP8B2
CELF4		EYA2	SLC50A1
HECTD4		CHP1	PMF1
STOX2		RALY	SLAMF7
REST		KMT5B	ATF6
CDCA7L		CYBB	C1orf226
CHST2		TTPAL	C1orf226
PLAGL2		MYOZ3	UHMK1
TOLLIP		CD59	UCK2
IL21R		KCNE1	POU2F1
TBC1D24		SLC12A4	POU2F1
PAPPA		ETV1	POU2F1
MAMLD1		GRIK2	POU2F1
BHLHE40		LRRC49	PRRX1
PRDM11		LRRC49	PRRC2C
TMEM178B		IL17RD	SUCO
TRIM55		KCNK10	SMG7
GZMB		PABPN1	C1orf21
DISC1		KCNC4	C1orf21
GRIK3		PABPN1	ODR4
FANCA		SYNDIG1L	NAV1
CD300LG		ZNF85	IPO9
DMXL2		TBC1D16	IPO9
GLP2R		LMCD1	IPO9
SPPL2B		LMCD1	IPO9
ZNF595		EFCAB11	PPP1R12B
SARM1		EFCAB11	PPP1R12B
SLC9A8		KIF6	ATP2B4
DCX		RABL2A	CDK18
CACNG8		TRIM56	SRGAP2
PRLR		SFT2D3	MAPKAPK2
NRIP3		ZNF101	PFKFB2
MBIP		RFT1	PFKFB2
SMIM5		GNB1L	RCOR3
XPO5		SGCZ	TRAF5
PRR23D2		KIF6	ATF3
PSD3		POM121	VASH2
SKP2		PIP5KL1	MARK1
SCML1		GANAB	CAPN2
APOC2		THAP1	GUK1
PLEKHA1		G3BP2	IBA57
PRR23D1		NRL	RAB4A
SLC30A4		FADS1	RAB4A
PRPSAP2		CNTN2	URB2
ARMC3		LMCD1	DISC1
TRHDE		AMDHD2	MAP3K21
TRIM4		RNASEL	MTR
SMOC1		ELOVL5	KIN
LBX2		SH3TC2	KIN
ZNF260		WDCP	USP6NL
SSPN		PEX19	NUDT5
TRAF6		ELOA	FRMD4A
CC2D2B		TNFSF14	NEBL
LCE1C		RPS6KA5	PIP4K2A
AFF1		OR2H2	PIP4K2A
DSCAM		FADS1	PIP4K2A
PRDM7		RABL2A	YME1L1
HDLBP		SGCZ	ACBD5
PSMA1		AMDHD2	NRP1
NEK1		ETS1	NRP1
HDAC4		RABL2A	ZNF248
PTGER3		RABL2A	CXCL12
DUOXA1		RABL2A	CXCL12
DNAJC6		NRL	DEPP1
HSPA12A		NRL	44263
FRMPD4		HRH2	SAR1A
GFPT2		CEBPG	PCBD1
RBX1		ENPEP	PLA2G12B
SERINC1		TRAPPC2	MRPS16
ZBTB20		SPRN	CAMK2G
		PTRHD1	AP3M1
		TRAPPC2	ZNF503
		CYB561D1	DLG5
		PRRG1	ZCCHC24
		RAB43	ZCCHC24
		NRM	ZCCHC24
		NRM	GLUD1
		NRM	FGFBP3
		AP4E1	CPEB3
		NRM	CPEB3
		AP4E1	CPEB3
		NTPCR	TM9SF3
		TLR5	MMS19
		MTERF4	MMS19
		TLR5	DNMBP
		NCKAP1L	C10orf76
		B3GNT3	C10orf76
		NCKAP1L	GPAM
		TNIP1	HSPA12A
		TNIP1	BNIP3
		TNIP1	TUBGCP2
		TNIP1	ZMYND11
		TNIP1	GTPBP4
		SOAT1	GTPBP4
		SOAT1	WDR37
		SLC8A1	CELF2
		THRB	DHTKD1
		EPB41L2	RAB18
		RPL15	ZNF22
		ERBIN	ARID5B
		ERBIN	ARID5B
		ERBIN	EIF4EBP2
		ERBIN	SGPL1
		CDC6	CHST3
		NABP1	MCU
		PMEPA1	SAMD8
		THTPA	ZMIZ1
		NSUN4	TSPAN14
		SNX12	CCSER2
		SNX12	HECTD2
		MYPN	TBC1D12
		RAB34	TBC1D12
		HPGD	PGAM1
		SLC5A1	PI4K2A
		SLC5A1	AL355315.1
		THTPA	PI4K2A
		THTPA	MARVELD1
		PRELID3B	ZFYVE27
		DENND2C	ZFYVE27
		GNAI1	SCD
		SLC12A2	SCD
		MEGF10	SLF2
		PPFIBP2	SLF2
		PPFIBP2	BTRC
		RPL10	PPRC1
		RPL10	SUFU
		RPL10	TRIM8
		RPL10	WBP1L
		NR1H2	INA
		SLC47A2	GSTO2
		STOML1	VTI1A
		STOML1	TCF7L2
		PRORP	CASP7
		PRORP	NHLRC2
		PRORP	NHLRC2
		PRORP	ATRNL1
		GDAP1L1	SEC23IP
		GDAP1L1	PLEKHA1
		GDAP1L1	PLEKHA1
		GDAP1L1	ZRANB1
		SSUH2	EDRF1
		PEX5L	BCCIP
		RNF165	BCCIP
		GRM4	PWWP2B
		TMEM265	INPP5A
		ZNF382	ZNF511
		CYBRD1	MTG1
		DDX21	SCART1
		CEP41	BET1L
		POM121	GATD1
		POM121	SLC25A22
		KLHL3	TOLLIP
		DIS3L2	TOLLIP
		SLC9A7	INS-IGF2
		ATP5F1A	IGF2
		ATP5F1A	IGF2
		UBE2V1	NAP1L4
		UBE2V1	OSBPL5
		UBE2V1	ST5
		ITPRID1	PSMA1
		ANKFY1	SOX6
		IL12RB2	KCNJ11
		IL12RB2	SAA2
		IL12RB2	SPTY2D1
		TMEM218	CSTF3
		TMEM218	CD59
		NFATC2	TRAF6
		EFTUD2	TP53I11
		EFTUD2	TP53I11
		EPS15L1	TP53I11
		LAYN	TP53I11
		CLPB	PHF21A
		CCDC103	ARHGAP1
		CCDC103	ARHGAP1
		CCDC103	ARFGAP2
		TNIP1	NUP160
		TNIP1	NUP160
		CDK6	UBE2L6
		SLC9A8	MED19
		LPIN1	VPS37C
		LPIN1	VPS37C
		CDK15	CYB561A3
		TXNRD1	CPSF7
		TXNRD1	FADS1
		PTER	AHNAK
		PTER	EEF1G
		TTPAL	AP002990.1
		TESPA1	MEN1
		CDS1	EHD1
		URM1	FOSL1
		RTN3	C11orf68
		RTN3	ZDHHC24
		RTN3	PPP1CA
		MORF4L1	KMT5B
		MORF4L1	KMT5B
		CES1	KMT5B
		SLC7A8	DHCR7
		AEBP2	DHCR7
		ELAPOR1	CLPB
		GOLGA6L4	ARAP1
		MGST1	FAM168A
		ARPP21	FAM168A
		ARPP21	FAM168A
		IL11	FAM168A
		XRRA1	RAB6A
		RASSF6	PAK1
		RASSF6	INTS4
		G6PC	INTS4
		KCNE1	CCDC90B
		KCNE1	FZD4
		KCNE1	PGR
		KCNE1	PGR
		KCNE1	SLC35F2
		JAM2	NPAT
		CFC1	RDX
		PSMD5	TMPRSS13
		ARPC5	DDX6
		RTBDN	DDX6
		WWP2	BCL9L
		CAMKK2	SLC37A4
		CAMKK2	H2AFX
		CAMKK2	C1QTNF5
		SLC16A7	MFRP
		SLC16A7	USP2
		SLC16A7	NECTIN1
		SLC16A7	ARHGAP32
		SLC5A10	ARHGAP32
		SLC5A10	ARHGAP32
		MCU	ARHGAP32
		MCU	PRDM10
		NRM	RIC8A
		NRM	TUB
		NRM	TUB
		MEAF6	PARVA
		JAKMIP2	PARVA
		JAKMIP2	TEAD1
		KLF7	C11orf58
		KLF7	NCR3LG1
		KLF7	NCR3LG1
		EPGN	NAV2
		EPGN	RCN1
		EPGN	QSER1
		EPGN	QSER1
		EPGN	HIPK3
		CDH19	HIPK3
		NEDD9	NAT10
		ZFP41	CD44
		RAP2C	TRIM44
		DICER1	HSD17B12
		EMC1	SLC35C1
		EMC1	SLC35C1
		EMC1	CRY2
		EMC1	CTNND1
		KCNMA1	CCDC86
		DNAJC10	FADS2
		SMIM10L1	POLR2G
		PPME1	POLR2G
		SESN3	RTN3
		SESN3	ESRRA
		SESN3	ARL2
		CNOT9	CAPN1
		SEMA4F	POLA2
		SEMA4F	POLA2
		ANXA8	PCNX3
		MKRN2	RAB1B
		MST1L	BBS1
		CSNK1A1	AP002748.4
		CSNK1A1	RBM14
		TREML1	RBM4
		NOX1	RBM14-RBM4
		PUS7L	KDM2A
		PTPA	CCND1
		RCN2	FADD
		TBC1D16	FADD
		TBC1D16	RNF121
		TBC1D16	PAAF1
		TBC1D16	PPME1
		CEP57L1	PPME1
		CEP57L1	POLD3
		KLHDC8A	RNF169
		PPP2R2B	UVRAG
		TK2	UVRAG
		PPP2R2B	EMSY
		TPGS2	TMEM135
		TPGS2	FUT4
		ITPRIP	SRSF8
		TK2	ENDOD1
		LDLRAD4	YAP1
		LDLRAD4	YAP1
		LDLRAD4	ATM
		LDLRAD4	ZC3H12C
		RGS3	DLAT
		MBD4	NNMT
		MBD4	SIDT2
		MBD4	SIDT2
		PPIP5K2	IL10RA
		BBX	KMT2A
		BBX	KMT2A
		STMN3	KMT2A
		KPNB1	ARCN1
		B4GALNT1	HMBS
		TRABD2A	ABCG4
		ACTR3	CBL
		ZNF891	TBRG1
		C19orf67	CHEK1
		AOC3	APLP2
		ATG12	APLP2
		CCNT1	APLP2
		LPAR4	KDM5A
		ZKSCAN8	KDM5A
		SDHC	KDM5A
		GSE1	NOP2
		CLCC1	AC006064.6
		CLCC1	ZNF384
		SLC43A3	PHB2
		LMCD1	SLC2A14
		RNF214	SLC2A3
		FRS2	MFAP5
		FRS2	TMTC1
		MPP2	CAPRIN2
		MPP2	SINHCAF
		MPP2	GXYLT1
		MPP2	YAF2
		ANXA11	PUS7L
		COBLL1	TWF1
		COBLL1	SLC38A1
		COBLL1	SLC38A1
		MDM2	SLC38A1
		DNM1L	SLC38A2
		DNM1L	HDAC7
		DNM1L	ARF3
		DNM1L	ARF3
		ANAPC15	KMT2D
		ANAPC15	TUBA1B
		ANAPC15	BCDIN3D
		ANAPC15	RACGAP1
		MDM4	SLC11A2
		MDM4	TFCP2
		MDM4	GALNT6
		MDM4	KRT80
		MDM4	KRT80
		MDM4	CBX5
		ZNF518A	ZNF385A
		RCHY1	ITGA5
		RCHY1	RNF41
		RCHY1	ANKRD52
		RCHY1	BAZ2A
		PDK1	PTGES3
		WSB2	AGAP2
		LARP1B	GNS
		LARP1B	BEST3
		PTPN1	BEST3
		GABRB3	PHLDA1
		B3GALT5	PHLDA1
		PELATON	E2F7
		POLDIP3	DCN
		TGIF1	TMCC3
		HARS2	NR2C1
		TSPAN6	NT5DC3
		TSPAN6	NT5DC3
		CPNE6	SELPLG
		ZNF281	SSH1
		ZNHIT3	HECTD4
		ZNHIT3	HECTD4
		MAP2K4	TBX3
		PMP22	MED13L
		PMP22	WSB2
		PPIP5K2	WSB2
		PHB	PXN
		SLC26A6	TRIAP1
		SLC26A6	SPPL3
		CNEP1R1	C12orf43
		DOC2A	C12orf43
		SSH2	CAMKK2
		ADA2	DIABLO
		ADA2	AC048338.1
		JAKMIP2	DIABLO
		GAB3	VPS37B
		NDUFA5	VPS37B
		NDUFA5	PITPNM2
		NDUFA5	PITPNM2
		GNA13	NCOR2
		GNA13	NCOR2
		BLOC1S2	GOLGA3
		EHD1	GOLGA3
		GVQW3	WNK1
		GVQW3	ERC1
		PRKG2	ADIPOR2
		ZCCHC17	ADIPOR2
		ZCCHC17	FKBP4
		ZCCHC17	NCAPD2
		ZCCHC17	NCAPD2
		ZCCHC17	NCAPD2
		ZCCHC17	PTMS
		ZCCHC17	PEX5
		UBE2V1	FOXJ2
		UBE2V1	CLEC2D
		MXRA8	APOLD1
		SLAMF7	DDX47
		SLAMF7	FAM234B
		SLAMF7	FAM234B
		SLAMF7	EMP1
		SLAMF7	H2AFJ
		BEST3	AEBP2
		BEST3	PPFIBP1
		KDM5C	KLHL42
		SUSD1	ANO6
		SUSD1	PFKM
		MICAL2	PFKM
		DFFB	TUBA1C
		PAMR1	SPATS2
		FBXO31	LARP4
		KCTD17	DIP2B
		KCTD17	DAZAP2
		SLC66A3	SCN8A
		OLFML2A	ACVRL1
		SPATS2L	ACVR1B
		PLXDC2	ACVR1B
		SPATS2L	NR4A1
		SPATS2L	ZNF740
		ARMC3	HOXC6
		ARMC3	HNRNPA1
		KIAA1217	HNRNPA1
		KIAA1217	PA2G4
		NFIB	ESYT1
		PUM2	NABP2
		CCNY	RBMS2
		CCNY	RBMS2
		MARCHF8	MBD6
		RIMS2	EEF1AKMT3
		RIMS2	SRGAP1
		EIF4E3	SRGAP1
		RAPGEF4	TBC1D30
		CARF	TBC1D30
		CARF	MSRB3
		RALGAPB	CAND1
		RALGAPB	CAND1
		RALGAPB	CAND1
		RALGAPB	RAP1B
		ABI2	CPSF6
		ABI2	YEATS4
		ABI2	FRS2
		ABI2	FRS2
		C19orf12	CNOT2
		ZNF341	TMEM19
		TRIB1	ATXN7L3B
		NAPB	ATXN7L3B
		NAPB	ATXN7L3B
		CIBAR1	C12orf29
		STMN4	TMTC3
		STMN4	NR1H4
		CCDC198	CHPT1
		CCDC198	UNG
		TANGO2	UNG
		TANGO2	PTPN11
		TANGO2	PTPN11
		TANGO2	PEBP1
		TANGO2	SUDS3
		TANGO2	HSPB8
		TANGO2	PRKAB1
		MED6	PRKAB1
		MAP3K9	GATC
		MAP3K9	GATC
		GTDC1	RNF10
		GUCD1	MLEC
		GUCD1	MLEC
		GUCD1	UNC119B
		GUCD1	ORAI1
		EFCAB11	MLXIP
		EFCAB11	KMT5A
		VKORC1L1	BRI3BP
		IQCH	AACS
		IQCH	RAN
		ELAPOR1	SFSWAP
		LRRC49	ULK1
		PTCD2	EP400
		PTCD2	FLT1
		SLC43A2	SLC7A1
		ZSCAN32	SLC7A1
		ZSCAN32	SLC7A1
		FAM168A	FOXO1
		FAM168A	FOXO1
		RAB30	KBTBD6
		RAB30	CAB39L
		RAB30	RCBTB1
		TRMT112	INTS6
		TRMT112	ATP7B
		GPR6	STK24
		ATG5	STK24
		ATG5	EFNB2
		SLC36A4	NUP58
		MPZL3	NUP58
		GAS8	NUP58
		GAS8	NUP58
		SLC2A14	CDK8
		SPATA6	FRY
		SPATA6	RFXAP
		RALGPS2	AKAP11
		PKNOX1	AKAP11
		ADAT2	WDFY2
		NOP9	WDFY2
		FAM120B	UTP14C
		C14orf180	UTP14C
		CIITA	NDFIP2
		CIITA	NDFIP2
		TUBGCP4	GPR180
		TUBGCP4	MBNL2
		NME4	TM9SF2
		C21orf58	PCCA
		C21orf58	ATP11A
		ARHGAP11A	ATP11A
		ARHGAP11A	CHAMP1
		RGS11	CHAMP1
		RGS11	CHAMP1
		FRMD5	HNRNPC
		ZRANB3	IPO4
		ZRANB3	AL136295.4
		C6orf89	TINF2
		C6orf89	BAZ1A
		STK24	RALGAPA1
		TMEM68	MBIP
		RCL1	FBXO33
		SLC44A1	NID2
		MRPS27	GNPNAT1
		MRPS27	CNIH1
		SETD4	EXOC5
		TBC1D13	EXOC5
		CBR1	TMEM30B
		SPATA13	KCNH5
		SPATA13	RAB15
		SPATA13	MAX
		DCAF10	TMEM229B
		KLF5	RDH11
		SLC35D2	RDH11
		SH3GLB2	SYNJ2BP
		SH3GLB2	MED6
		MOGAT3	ZFYVE1
		FBXL13	NUMB
		AMD1	ELMSAN1
		AMD1	FAM161B
		CAB39L	ENTPD5
		IQCE	ACYP1
		NUP35	ANGEL1
		TMEM9	POMT2
		JPT1	POMT2
		UBN1	SPTLC2
		CRMP1	SPTLC2
		ZSCAN30	FOXN3
		ATE1	BTBD7
		TMPRSS5	ATG2B
		TMPRSS5	WARS
		TMPRSS5	XRCC3
		TMPRSS5	PPP1R13B
		DMPK	ARHGEF40
		TOM1L2	ABHD4
		TOM1L2	MMP14
		FCRLB	BCL2L2
		FCRLB	PABPN1
		FCRLB	NYNRIN
		FCRLB	NYNRIN
		LSP1	FOXG1
		LAIR1	GEMIN2
		EEF2KMT	TOGARAM1
		GALK2	TOGARAM1
		KLC4	TOGARAM1
		KLC4	STYX
		PXK	STYX
		PXK	STYX
		LONRF3	MAPK1IP1L
		IFNAR2	ARID4A
		BTBD7	DACT1
		TC2N	PRKCH
		MPI	PRKCH
		MPI	SYNE2
		MPI	PLEKHG3
		VPS52	EXD2
		GPI	SLC39A9
		IL17RA	SLC39A9
		TPTEP2-CSNK1E	SUSD6
		ERBB2	SUSD6
		ERBB2	SMOC1
		ZNF84	SMOC1
		ZNF84	SMOC1
		ZNF84	PCNX1
		ZNF84	ISCA2
		ALDH3B1	FCF1
		PHF12	ZC2HC1C
		PHF12	JDP2
		ZNF717	GPATCH2L
		KHNYN	VASH1
		KHNYN	TMEM63C
		SORBS1	CIPC
		CTNNA1	AHSA1
		CTNNA1	UBR7
		CERS3	OTUB2
		DHFR	SERPINA3
		ADGRA1	AL049839.2
		BAX	C14orf132
		NR2C2	PAPOLA
		GRAP2	YY1
		GRAP2	TECPR2
		TSNARE1	TRAF3
		MTR	EXOC3L4
		MTR	TRMT61A
		WASF3	ZBTB42
		NOP14	CEP170B
		CPN2	CLBA1
		SSR1	CLBA1
		TNIP2	CRIP1
		CYTH1	AL928654.3
		CYTH1	HERC2
		CLNS1A	TRPM1
		NRF1	ZNF770
		TUBB	RASGRP1
		TUBB	CCDC32
		AZIN2	INO80
		CA12	UBR1
		LYRM7	ZSCAN29
		ALDH1A3	ZSCAN29
		NINJ2	MFAP1
		CCR1	FRMD5
		RAD52	SECISBP2L
		ZNF131	SECISBP2L
		ZNF124	DMXL2
		SIN3B	RFX7
		SIN3B	ADAM10
		ELOVL7	BNIP2
		ZNF480	ANXA2
		ZNF480	ICE2
		CWC27	ICE2
		CCDC125	RORA
		OLFML2B	VPS13C
		ZNF417	CA12
		ZNF546	CSNK1G1
		CETN3	CSNK1G1
		CETN3	PDCD7
		UEVLD	PDCD7
		NKAIN2	PARP16
		BORCS5	IGDCC3
		BORCS5	ITGA11
		SLC9B2	TLE3
		LETMD1	TLE3
		SYT7	PKM
		ERP27	SEMA7A
		FAM120C	SEMA7A
		PITPNM2	EDC3
		BATF2	SNUPN
		ZCCHC10	PEAK1
		ZCCHC10	CTSH
		ZCCHC10	WDR73
		ZCCHC10	PEX11A
		SLFNL1	PEX11A
		CHIC1	LYSMD4
		CHIC1	TUBGCP5
		ZNF562	CYFIP1
		TRIM67	CYFIP1
		SYDE1	CYFIP1
		SRGAP2	KLF13
		BSDC1	KLF13
		ANKRD42	ARHGAP11A
		ANKRD42	CHST14
		ANKRD42	TYRO3
		FAAP24	MGA
		DLG2	SNAP23
		AMOTL1	TCF12
		CADM1	CGNL1
		DACT3	RAB8B
		DACT3	SNX1
		NDST1	PLEKHO2
		RRN3	PLEKHO2
		TREH	KIF23
		ARL1	THSD4
		ROBO4	NEO1
		SNX19	CD276
		POLR2F	PML
		POLR2F	PML
		CDHR3	PML
		SHF	PML
		SHF	ARID3B
		TRPM7	HMG20A
		ERC1	IREB2
		LRAT	CEMIP
		CCR7	ZNF592
		STING1	AKAP13
		CCL28	AEN
		RBSN	ABHD2
		COA8	ABHD2
		DEFB134	ABHD2
		PARD3B	FANCI
		PARD3B	TICRR
		BPHL	ZNF710
		PLCH2	CRTC3
		ITGA10	CHD2
		TMED4	CHD2
		HAUS3	CHD2
		PRUNE1	CHD2
		RPRD1A	IGF1R
		RAPGEFL1	IGF1R
		RAPGEFL1	SYNM
		TMEM143	LRRC28
		TMEM143	ALDH1A3
		CD226	AXIN1
		CD226	TMEM8A
		CD226	JMJD8
		CD226	PGP
		DNASE1L1	ABCA3
		RPL10	CREBBP
		RPL10	ADCY9
		RPL10	CDIP1
		MLEC	ROGDI
		LMOD3	GLYR1
		WSCD2	PPL
		CHRD	RSL1D1
		TRIM35	RRN3
		HMG20A	THUMPD1
		HMG20A	THUMPD1
		NKAIN3	ERI2
		EPHA4	EARS2
		THUMPD1	PALB2
		CCDC134	SULT1A1
		RAB7B	KCTD13
		KRBA2	DCTPP1
		KRBA2	ZNF764
		CCDC92	STX1B
		NUDT10	VPS35
		SPRY3	VPS35
		TMEM170A	VPS35
		TMEM170A	N4BP1
		TMEM170A	N4BP1
		LNPK	AMFR
		TMEM59	CIAPIN1
		RSPRY1	CNOT1
		RSPRY1	GOT2
		CLDN3	DYNC1LI2
		MBNL2	DYNC1LI2
		ZADH2	RANBP10
		ARPP19	ESRP2
		ARPP19	SLC7A6OS
		ARPP19	NQO1
		GPX8	AARS
		GPX8	VAC14
		SETD7	ZNF821
		TGFBR1	TXNL4B
		TCF12	ZFHX3
		TCF12	RFWD3
		SERPINB13	CDYL2
		RASL12	HSDL1
		ZYG11A	COTL1
		TRABD2A	EMC8
		MAP4K2	FBXO31
		LIPG	FBXO31
		LIPG	SLC7A5
		PIK3C3	SLC7A5
		PIK3C3	SLC7A5
		FER	SLC7A5
		CFLAR	SPATA2L
		RBM23	SPATA2L
		PRUNE2	FANCA
		STARD4	FANCA
		SNCAIP	FANCA
		CYP4A22	DBNDD1
		SNCAIP	DBNDD1
		SLC22A5	RAB11FIP3
		ZNF24	STUB1
		ZCCHC10	CRAMP1
		ZBTB8OS	AL031708.1
		ZBTB8OS	CRAMP1
		ZBTB8OS	AL031708.1
		GOLIM4	CRAMP1
		TGFA	JPT2
		MAPK9	AL031708.1
		RNMT	JPT2
		LGI1	RAB26
		LGI1	TBC1D24
		MYLK3	TBC1D24
		TSPAN2	PDPK1
		POPDC2	KCTD5
		DENND5B	FLYWCH1
		ALG10B	PAQR4
		FAM205C	ZNF213
		FAM205C	ZNF213
		THY1	ZNF263
		THY1	ZNF263
		RLN3	NAA60
		CLNS1A	ABAT
		CLNS1A	ABAT
		CLNS1A	ABAT
		BLOC1S6	C16orf72
		VKORC1	ATF7IP2
		PCYT1A	ATF7IP2
		COX20	CLEC16A
		COX20	MKL2
		FAM111A	MKL2
		FAM111A	MKL2
		MSANTD2	NDE1
		DNAJB1	COQ7
		TFRC	ITPRIPL2
		TXNIP	ITPRIPL2
		MBNL1	ITPRIPL2
		PFKFB3	ITPRIPL2
		MAPK14	ACSM2A
		MPZ	DCTN5
		DLC1	DCTN5
		CCDC141	ATXN2L
		LZIC	NFATC2IP
		S100A16	SPNS1
		S100A16	MAZ
		SNF8	TAOK2
		ARIH2	INO80E
		PBXIP1	ORAI3
		BNC2	GPT2
		RSPO2	GPT2
		FAM214B	LONP2
		FAM114A2	PAPD5
		PPIL2	PAPD5
		TLCD3A	CHD9
		NDUFS4	CHD9
		TESK1	FTO
		ZNF436	OGFOD1
		DDHD1	ARL2BP
		DDHD1	POLR2C
		SERPINB1	POLR2C
		BHLHE41	USB1
		B3GNT4	USB1
		TMPRSS5	USB1
		STMN4	USB1
		LMAN2L	CMTM3
		LMAN2L	CES2
		CSRNP2	NOL3
		TXNDC5	NOL3
		PDRG1	E2F4
		ANP32E	TMEM208
		KAZALD1	SLC9A5
		VMP1	THAP11
		PPP1R14C	SLC7A6
		TIGD6	SLC7A6
		ADAMTS12	HAS3
		KRTAP1-3	SNTB2
		C1QTNF1	NFAT5
		HNRNPA1	WWP2
		FAHD1	PDPR
		SF3B5	MARVELD3
		GSG1	WWOX
		PUS7L	CRISPLD2
		RAB33B	KIAA0513
		APH1B	KIAA0513
		KATNAL2	JPH3
		SCRT1	ZC3H18
		CHST9	GAS8
		MFRP	GAS8
		GUCD1	GLOD4
		AMMECR1L	GLOD4
		C19orf12	NXN
		CD99L2	ABR
		RPS6KL1	MYO1C
		IFT81	PITPNA
		NRIP2	PITPNA
		ZNF484	PITPNA
		HNRNPU	SLC43A2
		MAP2	SCARF1
		KRTAP4-12	MNT
		CDH20	METTL16
		CACNG8	CLUH
		TM2D2	TRPV1
		SLC25A2	SHPK
		TMEM245	ANKFY1
		NCALD	MYBBP1A
		BRIP1	NLRP1
		B3GNT5	CLDN7
		PATZ1	ZBTB4
		PPP1R12B	TP53
		PPP1R12B	VAMP2
		KATNAL1	VAMP2
		RBM48	VAMP2
		RBM48	FLCN
		MAGT1	TOM1L2
		ZRANB3	TOM1L2
		ZIC4	FLII
		CAPRIN2	C17orf51
		SLC7A6OS	PIGS
		PPP1R1B	PIGS
		RNASEH2C	FLOT2
		C19orf44	MYO18A
		LARP1B	TIAF1
		LARP1B	MYO18A
		ATP13A4	NUFIP2
		PSD2	NUFIP2
		SLC37A3	NUFIP2
		TCHP	SSH2
		POLDIP3	SSH2
		DNAJC30	CRLF3
		EIF1AD	CRLF3
		MIEN1	MYO1D
		PGAP4	SLFN11
		MXRA8	CCL15-CCL14
		ZBED3	CCL14
		ZBED3	ACACA
		HOOK3	ACACA
		FRMPD3	DDX52
		ZNF333	SRCIN1
		MEGF10	SRCIN1
		ZNF527	PCGF2
		PLPP5	FBXL20
		DCTN5	CCR7
		RFX4	JUP
		AP1M1	DHX58
		HOPX	STAT5B
		FAXC	CAVIN1
		SLC30A2	CAVIN1
		BOK	CAVIN1
		ZBTB37	EZH1
		OSBPL6	VAT1
		PLA2G12B	ATXN7L3
		RNASE7	ATXN7L3
		SLC9A7	ATXN7L3
		CCDC54	UBTF
		PSRC1	MAP3K14
		LMNB2	MAP3K14
		SFT2D3	CBX1
		SFT2D3	HOXB3
		AGBL4	HOXB4
		ZC3H10	ZNF652
		PLXDC2	PPP1R9B
		NFATC2IP	LRRC59
		ZNF382	ANKRD40
		SLC35B4	CUEDC1
		PPP1R15B	VEZF1
		SPRYD3	RNF43
		FIBCD1	SKA2
		RAB2B	APPBP2
		TNS4	CYB561
		FBXL20	ICAM2
		FBXL20	SMURF2
		RERG	GNA13
		TCEAL3	GNA13
		TMEM60	GNA13
		RECQL	HELZ
		DTNA	C17orf58
		DTNA	CDC42EP4
		CASP2	NAT9
		CASP2	ATP5PD
		CASP2	JPT1
		CASP2	GRB2
		DEDD	GRB2
		TRIM4	H3F3B
		SYDE1	WBP2
		BBS4	WBP2
		KRT82	MXRA7
		SUCNR1	SRSF2
		TRIM55	SRSF2
		EAF1	CYTH1
		FATE1	TIMP2
		TRIM4	TIMP2
		GALP	CANT1
		GTPBP10	TBC1D16
		RBM18	TBC1D16
		NKD1	TBC1D16
		ANKRD13A	NPTX1
		ABCC11	FAAP100
		PURB	NPLOC4
		PML	NPLOC4
		ADAM19	MAFG
		MID1	MAFG
		SOX6	MAFG
		RGS8	CENPX
		RGS8	WDR81
		KRAS	WDR81
		SEC14L2	SGSM2
		SSH2	PAFAH1B1
		ZC3H12C	PAFAH1B1
		CNTNAP4	PAFAH1B1
		RWDD2A	RAP1GAP2
		RWDD2A	ASPA
		FBXO9	USP6
		FBXO9	RABEP1
		HK1	RPAIN
		SELENOI	MIS12
		TSPYL5	MIS12
		ARHGAP18	TXNDC17
		SYS1	NTN1
		TRIM41	MPRIP
		LARP1	PRPSAP2
		FGF13	PRPSAP2
		FBXW11	ALDH3A2
		FBXW11	ALDH3A2
		FBXW11	MAP2K3
		FBXW11	KSR1
		FBXW11	RPL23A
		CDH7	TAOK1
		BRWD1	GOSR1
		MID2	AP2B1
		N4BP2L1	AATF
		CELF6	ERBB2
		ZNF486	ERBB2
		RFT1	RAPGEFL1
		VPS26B	IGFBP4
		PIK3IP1	IGFBP4
		XKR4	FKBP10
		SMYD4	NKIRAS2
		SLAMF6	ATP6V0A1
		TNFRSF13C	COASY
		CLNK	PSME3
		APOA5	MAPT
		LRG1	GOSR2
		AZIN2	KPNB1
		MRPS33	TBKBP1
		COMMD7	TBKBP1
		THEM4	PNPO
		B3GAT1	UBE2Z
		LPAR1	UBE2Z
		BSND	IGF2BP1
		PARD3B	IGF2BP1
		PARD3B	NGFR
		TSR2	KAT7
		BORCS5	UTP18
		C21orf58	MSI2
		TM2D2	MSI2
		S100A16	MSI2
		TCEAL2	MSI2
		SDCBP2	PPM1D
		GAB2	TBX2
		SLC44A1	TLK2
		OSBPL1A	MRC2
		GAB3	TANC2
		SAMD10	DCAF7
		BRI3BP	PRKCA
		ZC3HAV1L	CACNG4
		EDARADD	PRKAR1A
		SRSF12	MAP2K6
		OXGR1	SLC9A3R1
		OVCA2	KCTD2
		RLN3	LLGL2
		ASB5	SMIM5
		DYRK1A	UNK
		DYRK1A	UBALD2
		DYRK1A	TNRC6C
		ATP6V1G2	TNRC6C
		ATP6V1G2	ENGASE
		CHST14	CBX2
		GIMAP1	CBX2
		OPA1	CBX2
		OPA1	RNF213
		OPA1	BAIAP2
		OPA1	NARF
		OPA1	ENOSF1
		OPA1	METTL4
		AMOTL1	ZBTB14
		BPIFA1	EPB41L3
		NSD2	PPP4R1
		RSPRY1	ROCK1
		RSPRY1	ABHD3
		YTHDC1	NPC1
		MYOZ3	B4GALT6
		CCBE1	RPRD1A
		ZNF483	EPG5
		ZNF483	SMAD2
		SLC4A5	C18orf32
		SYN1	RPL17-C18orf32
		RAD51D	MBD1
		RAD51D	KDSR
		MTO1	TMX3
		RORA	RTTN
		RORA	ZADH2
		RORA	PQLC1
		RORA	USP14
		RORA	RALBP1
		RORA	RAB31
		SLC26A6	APCDD1
		RAD52	NAPG
		SLC26A6	NAPG
		ATRX	PRELID3A
		ATP6V1G2	SEH1L
		NUP35	SNRPD1
		RUNDC3B	GATA6
		KCNK10	TTR
		MCU	C18orf25
		PKDCC	LIPG
		RIPPLY1	SKA1
		TMEM183A	MAPK4
		TMEM44	ELAC1
		ARL11	SMAD4
		NXNL1	NEDD4L
		BATF2	ZNF236
		TYW3	CTDP1
		ZNF655	CTDP1
		TLR4	ADNP2
		AKAP7	PLPP2
		MSMB	THEG
		MPLKIP	THEG
		MPLKIP	R3HDM4
		PPT2	TMEM259
		CCDC126	TMEM259
		MRRF	GAMT
		MRRF	C19orf25
		SYTL5	TCF3
		MBOAT2	BTBD2
		CMBL	MKNK2
		PNPLA5	MKNK2
		A1CF	LMNB2
		ESAM	LMNB2
		MSI2	LMNB2
		BACE2	MFSD12
		BACE2	MFSD12
		CNTNAP4	TBXA2R
		MAPK14	SIRT6
		MAPK14	SH3GL1
		MAPK9	SH3GL1
		MAPKAPK5	PLIN3
		MAPKAPK5	NDUFA11
		CDK15	RANBP3
		STARD4	ELAVL1
		TRUB1	MYO1F
		SLC39A11	S1PR2
		HOPX	AC011511.1
		TSTD2	FDX2
		LIPH	KRI1
		EHD4	KRI1
		MCFD2	SPC24
		SLC17A8	SPC24
		CHRFAM7A	KANK2
		TAF1C	ELOF1
		CAPN13	ELOF1
		MAPK1IP1L	ZNF799
		MAPK1IP1L	ZNF443
		ATP6V1C2	SAMD1
		C15orf40	SAMD1
		C15orf40	PRKACA
		HSPB6	DNAJB1
		RFTN2	ILVBL
		CHCHD4	BRD4
		ADHFE1	BRD4
		SESN3	BRD4
		SESN3	BRD4
		GSG1L	BRD4
		ZNF480	WIZ
		PUS10	SLC35E1
		IL20RB	MED26
		CCDC13	NR2F6
		FOXI1	FKBP8
		MBNL2	GMIP
		FAM91A1	ZNF260
		DENND5B	AKT2
		SLFN5	C19orf54
		ARL13B	DEDD2
		ENKUR	IRGQ
		CCNY	IRGQ
		FAM124A	IRGQ
		SPATS1	SMG9
		FBXL13	RTN2
		TOR1AIP2	OPA3
		NXPE3	OPA3
		NXPE3	DMWD
		DACT3	SYMPK
		SKA3	GYS1
		NAV2	TEAD2
		JAG2	AKT1S1
		ABCC11	ZNF649
		EFCAB11	ZNF649
		B3GNT7	MBOAT7
		WDR31	ZNF772
		TMEM170A	ZNF552
		MRPL10	CDC34
		CCSAP	PALM
		ACVR1C	PALM
		GLYCTK	ARID3A
		NUDCD2	ARID3A
		CIBAR1	DAZAP1
		CD300LG	REEP6
		ZNF519	DOT1L
		SLC25A43	OAZ1
		TMEM217	SPPL2B
		MAP4K4	ZNF554
		MAP4K4	NCLN
		YWHAZ	FEM1A
		LPIN1	UHRF1
		SEPTIN3	UHRF1
		OSBPL6	ARHGEF18
		SEPTIN6	AC008878.3
		EDARADD	PNPLA6
		FZD3	ZNF317
		ANXA11	ZNF317
		RBFOX1	ILF3
		RBFOX1	CARM1
		RBFOX1	JUNB
		NFAM1	RAD23A
		SLC5A8	ADGRE5
		ALS2CL	FAM32A
		BVES	AP1M1
		NUDT2	SIN3B
		NUDT2	SLC27A1
		PPIL2	COLGALT1
		SVIP	COLGALT1
		FOXP2	MAP1S
		FOXP2	MAST3
		FOXP2	MAST3
		SNX1	PGPEP1
		TNFRSF19	PGPEP1
		ZMAT3	KXD1
		TPM3	UBA52
		FAAP24	CRTC1
		SYT11	GATAD2A
		CHMP4C	PLEKHF1
		ZNF276	ZNF507
		TRMT10A	NUDT19
		NCAPH2	CEBPG
		POGLUT1	LSM14A
		SLC36A4	SIPA1L3
		NXPE1	KCNK6
		C12orf45	ACTN4
		ERP27	PLEKHG2
		TC2N	TIMM50
		CDYL2	RAB4B
		SLC43A2	MIA-RAB4B
		SLC5A10	NECTIN2
		TNFAIP8L1	GEMIN7
		UBXN10	BLOC1S3
		SGPP2	VASP
		FAM241A	ARHGAP35
		EGFLAM	DHX34
		GRPEL2	BICRA
		NDUFAF6	SELENOW
		TMEM68	NUCB1
		LRFN5	BAX
		ZNF597	RPL13A
		TMEM199	PTOV1
		ZNF417	ZNF473
		C1orf74	NR1H2
		C1orf74	EMC10
		UBE2U	ZNF331
		PARD3B	ZNF331
		PARD3B	ZNF331
		SCFD2	CACNG8
		IQCE	LENG8
		RASEF	ZNF580
		SDE2	ZNF460
		DCP2	ZNF460
		OIT3	ZNF134
		FAM227B	ZNF134
		ZNF585A	ZNF134
		RALGPS2	ZNF776
		NANP	ZNF776
		PIKFYVE	ZNF776
		DNAJC18	ZNF776
		SLC44A5	ZNF776
		AMER2	TMEM18
		TBC1D32	PXDN
		C6orf89	PXDN
		SDK1	YWHAQ
		NXPH1	WDR35
		ATXN7L1	SDC1
		CDHR3	WDCP
		SCUBE3	SUPT7L
		TMEM196	CDC42EP3
		MFSD8	CYP1B1
		ZNF555	SOS1
		HIF3A	ZFP36L2
		HIF3A	PREPL
		HPS4	USP34
		TIPRL	SPRED2
		TANGO2	PPP3R1
		SLC47A2	GFPT1
		DGKH	AAK1
		PAOX	TGFA
		PXT1	SFXN5
		STEAP2	RAB11FIP5
		TMEM74	TGOLN2
		ZFP3	RNF103
		SPATA13	KANSL3
		N4BP1	MGAT4A
		TCEANC2	LONRF2
		MTMR3	LONRF2
		MTMR3	LONRF2
		NUDT10	LONRF2
		CADM2	TGFBRAP1
		AEBP2	PAX8
		LSMEM2	CCDC93
		POU5F2	CCDC93
		CEP120	CCDC93
		FBXO39	POLR2D
		CCDC186	POLR2D
		BRWD3	AMMECR1L
		BRWD3	AMMECR1L
		ZNF461	HS6ST1
		LRRC57	MZT2A
		LRRC57	PRPF40A
		CNEP1R1	ACVR1
		SYT14	RBMS1
		HYAL1	GALNT3
		HYAL1	SCN9A
		PMP22	TLK1
		PMP22	CAVIN2
		TMEM86A	FAM126B
		ZNF791	ALS2
		C1QTNF1	RAPH1
		LYSMD2	RAPH1
		GPR26	RAPH1
		SLC2A14	FZD5
		HS6ST3	ERBB4
		IL17RE	MREG
		IL17RE	IGFBP5
		NUP155	AAMP
		MDGA1	ATG9A
		CAMKK2	AC068946.2
		CAMKK2	SERPINE2
		CAMKK2	CUL3
		CAMKK2	USP40
		MYOCD	PER2
		CPNE9	PER2
		PANK2	HDAC4
		PANK2	MTERF4
		PIANP	HDLBP
		TMEM67	DTYMK
		TTL	PDCD1
		PEX10	PQLC3
		ADGRF1	GREB1
		MLX	GREB1
		CBLB	TRIB2
		SKP1	MYCN
		TGIF1	RHOB
		NMNAT2	NCOA1
		NMNAT2	RAB10
		IFNLR1	SLC35F6
		TEDDM1	KHK
		KCND3	ATRAID
		CAMKK2	GPN1
		CAMKK2	FOSL2
		CAMKK2	FOSL2
		MMAA	FOSL2
		KCNG4	LBH
		TRARG1	GEMIN6
		IFNLR1	PKDCC
		APBB2	EML4
		RUNDC1	PRKCE
		ARMC3	EPAS1
		NFATC2	EPAS1
		SMG7	ERLEC1
		IL36RN	VRK2
		SLC35C2	PAPOLG
		KCNIP2	PAPOLG
		TGIF1	SLC1A4
		TGIF1	PNO1
		TGIF1	PLEK
		TGIF1	PCYOX1
		TGIF1	ZNF638
		UPP2	ZNF638
		UPP2	ALMS1
		EIF4E3	TTC31
		FANCD2OS	TTC31
		C4orf33	POLE4
		C4orf33	PTCD3
		PIP5KL1	PTCD3
		VKORC1L1	KDM3A
		C9orf62	RMND5A
		C9orf62	RMND5A
		ANKS6	CNNM4
		TYSND1	CNNM4
		RNF152	RPL31
		UBN2	BCL2L11
		ANKRD52	ZC3H6
		KSR2	ZC3H6
		DIP2B	TTL
		RIMKLA	IL1RN
		CCDC141	INHBB
		CRB2	GLI2
		SCAI	SFT2D3
		PDZD8	MZT2B
		TIGIT	MGAT5
		ETFBKMT	SPOPL
		NEGR1	SPOPL
		CES4A	KYNU
		CES4A	MBD5
		FAM126B	MBD5
		RABL3	LYPD6
		COX18	PKP4
		CEP57L1	TANK
		PSMD12	PDK1
		TGIF1	HOXD1
		CD300LB	HNRNPA3
		FBXO36	SSFA2
		CCDC50	DNAJC10
		TMEM167A	WDR75
		NOP9	WDR75
		TLCD5	GLS
		FRMD3	GLS
		POTED	MYO1B
		ZPLD1	SPATS2L
		KRT73	CFLAR
		CNTN5	CARF
		RUNX1T1	ABI2
		RUNX1T1	ABI2
		RUNX1T1	ABI2
		SYT9	RHBDD1
		OLIG3	RHBDD1
		IL6ST	AGFG1
		TCF23	FBXO36
		KRTAP8-1	CAB39
		TMTC1	PSMD1
		OR7D2	PSMD1
		CCDC71L	EIF4E2
		FAM181B	EIF4E2
		DHFR2	DGKD
		CCDC125	AGAP1
		PPA2	ASB1
		SYT2	D2HGDH
		TMUB2	NSFL1C
		TRAPPC6B	LZTS3
		LYNX1	CENPB
		LYNX1	CENPB
		RASSF6	CENPB
		CSNK2A1	RNF24
		CSNK2A1	JAG1
		SYT12	KIF16B
		TUB	RBBP9
		ACTL6A	CRNKL1
		PTPA	THBD
		PTPA	NAPB
		PTPA	APMAP
		PTPA	BCL2L1
		PTPA	BCL2L1
		DGKH	BCL2L1
		TUBB	PLAGL2
		PLA2G4D	PLAGL2
		ERC1	PLAGL2
		ERC1	NECAB3
		ACTL6A	EIF2S2
		DLX1	AHCY
		DLX1	RBM12
		RETREG3	ZNF335
		POLDIP3	SULF2
		DCX	SPATA2
		DCX	SPATA2
		MOGAT3	ATP9A
		NMNAT3	PMEPA1
		ATG4C	PPP1R3D
		RILPL1	TAF4
		CCDC50	CABLES2
		MRPL52	DIDO1
		LCE1C	DIDO1
		TMEM26	EEF1A2
		STXBP4	GMEB2
		ZNF546	GMEB2
		TSPAN33	ARFRP1
		RTN4RL1	ZBTB46
		HM13	ZNF512B
		CMTM4	ZNF512B
		CMTM4	SAMD10
		SRARP	ZCCHC3
		CERS3	TRIB3
		MRPL52	SIRPA
		GPR180	STK35
		GPR180	ATRN
		IL21R	AP5S1
		NLGN3	PANK2
		MRPL52	CRLS1
		MRPL52	KIZ
		MRPL52	ENTPD6
		MRPL52	POFUT1
		FKBP7	POFUT1
		SUPT3H	ASXL1
		HIPK1	CBFA2T2
		LDLRAD4	TP53INP2
		LDLRAD4	ACSS2
		CUX1	PHF20
		PPP1R1B	PHF20
		CMTM4	AAR2
		CMTM4	TGIF2
		CUX1	RPN2
		C17orf58	SRC
		NCOA3	RALGAPB
		OGT	RALGAPB
		OGT	TOP1
		PPP2R2B	PLCG1
		PPP2R2B	PKIG
		PPP2R2B	WISP2
		CCNY	SYS1
		QSOX2	PIGT
		LYRM7	SNX21
		BCDIN3D	NCOA3
		TMEM119	BCAS4
		METTL2A	VAPB
		ANKRD37	LSM14B
		NF2	NTSR1
		BCL6B	MRGBP
		BCL6B	SLC17A9
		BCL6B	ARFGAP1
		APAF1	TPD52L2
		APAF1	DNAJC5
		APAF1	PCMTD2
		ZSCAN2	RWDD2B
		OLFML2A	TIAM1
		FAM216B	RUNX1
		TMEM229B	RUNX1
		WDR27	ERG
		GDPD1	DSCAM
		IZUMO1	C2CD2
		CYB561D1	CBS
		SPATA46	CBSL
		ANKRD42	SIK1
		TMEM255B	SIK1B
		CTDSP1	PTTG1IP
		DLC1	PTTG1IP
		BPIFB3	LSS
		SRPK2	LSS
		SRPK2	IFNAR2
		UBE2H	IFNAR2
		GPX6	IFNAR1
		SLC7A8	SLC5A3
		TXNRD1	SLC5A3
		TXNRD1	DYRK1A
		TXNRD1	DYRK1A
		N6AMT1	DYRK1A
		MCL1	ETS2
		EGFLAM	WRB
		EGFLAM	ABCG1
		PLCG1	RRP1B
		GDF7	PDXK
		MDGA2	PDXK
		ARL13B	TRAPPC10
		ERG	FP565260.7
		HEATR3	ADARB1
		PRKACB	ADARB1
		NAV2	ADARB1
		RIMS4	ADARB1
		CREM	COL6A2
		RGS11	ATP6V1E1
		RGS11	MICAL3
		RNF14	MICAL3
		RNF14	DGCR2
		FBXO25	DGCR2
		FBXO25	RTL10
		CREB3L2	RTL10
		HNRNPA3	MAPK1
		SLC19A1	MAPK1
		TMEM219	ZNF280B
		TMEM65	GUCD1
		SLC16A9	LRP5L
		OTOF	MN1
		RNF38	NIPSNAP1
		RNF41	LIF
		RNF41	LIF
		CEP43	LIF
		RNF212	LIF
		RNF135	SF3A1
		PHC2	RNF215
		COX20	MYH9
		DHRS4L2	FOXRED2
		AJUBA	FOXRED2
		CATSPER4	IL2RB
		ABHD15	C1QTNF6
		STOM	C1QTNF6
		MLX	ELFN2
		MLX	ELFN2
		HIPK1	ANKRD54
		HIPK1	TMEM184B
		LMOD3	ST13
		MPZL3	RANGAP1
		BCLAF3	TOB2
		STING1	TOB2
		SRC	TOB2
		SRC	PHF5A
		UBA5	NAGA
		INSIG1	NFAM1
		ARPP21	POLDIP3
		APOOL	ARFGAP3
		DENND2C	KIAA0930
		LONRF2	WNT7B
		ZNF621	CELSR1
		TPRG1	CELSR1
		TPRG1	CERK
		PAQR9	CERK
		DRAXIN	ALG12
		DRAXIN	SBF1
		DRAXIN	CECR2
		VWC2	DGCR8
		VWC2	FAM230A
		ENHO	MED15
		C1QTNF1	CRKL
		C1QTNF1	HIC2
		CELF1	RAB36
		CD47	SPECC1L
		CD47	MYO18B
		SFTPB	CCDC117
		SFTPB	ZNRF3
		FAM111A	KREMEN1
		FAM111A	GGA1
		SIAH3	PDXP
		ATG16L1	Z83844.3
		FMNL3	PDXP
		TSPAN3	Z83844.3
		GABRG2	MICALL1
		GABRG2	MICALL1
		SERINC3	MIEF1
		STAC2	TNRC6B
		NSUN4	XPNPEP3
		CNNM2	XPNPEP3
		CNNM3	RBX1
		PEDS1	L3MBTL2
		AMER2	ZC3H7B
		UBE2V1	ZC3H7B
		PMEPA1	ACO2
		PMEPA1	SREBF2
		MRRF	TRMU
		MRRF	PIM3
		VAMP1	PPP6R2
		SLC43A3	ADM2
		SFT2D2	MAPK8IP2
		UBOX5	SHANK3
		ZNF365	SHANK3
		NRP2	SRGAP3
		MTMR2	LHFPL4
		NRP2	SEC13
		MTMR2	ATP2B2
		GPX1	ATP2B2
		EEF2KMT	RAF1
		RTN3	RAF1
		RTN3	NUP210
		RTN3	NUP210
		RASSF6	METTL6
		GAS7	RFTN1
		GAS7	CMTM6
		H2AZ2	TMPPE
		C1S	LRRFIP2
		H2AZ2	CCK
		H2AZ2	FYCO1
		KLC4	SHISA5
		KLC4	PFKFB4
		KLC4	PFKFB4
		FHL2	CELSR3
		FHL2	CELSR3
		FHL2	PRKAR2A
		SLC16A13	IP6K1
		SMG7	HYAL1
		SMG7	CISH
		MAFA	BAP1
		EEF2KMT	DCP1A
		EEF2KMT	ACTR8
		IKBIP	ACTR8
		KAZN	WNT5A
		STAMBP	DCBLD2
		SF1	CBLB
		SF1	ATG3
		SF1	USF3
		HJV	NAA50
		TRIM7	ZBTB20
		FBXO33	GPR156
		SMIM10L2A	GPR156
		CD59	LRRC58
		MAP3K3	FSTL1
		FIBIN	WDR5B
		ZNF784	HACD2
		AMACR	SLC12A8
		E2F7	KLF15
		IYD	MGLL
		PLPP6	RUVBL1
		APOBEC4	GATA2
		G3BP2	GATA2
		GRB2	PLXND1
		FAM151B	MSL2
		NCKAP1	MSL2
		CLEC12B	XRN1
		PARD3B	XRN1
		PARD3B	WWTR1
		VKORC1	PFN2
		SNORC	SIAH2
		CA12	P2RY13
		C5orf46	DHX36
		AP3M1	DHX36
		TCF12	PHC3
		SCIMP	NCEH1
		EXT2	TBL1XR1
		PAOX	ALG3
		MBNL1	XXYLT1
		MBNL1	XXYLT1
		MBNL1	ACAP2
		MBNL1	ACAP2
		MBNL1	RNF168
		MBNL1	RNF168
		MBNL2	RNF168
		BICDL1	RNF168
		KBTBD12	NCBP2
		SPRYD4	RUBCN
		SPRYD4	BHLHE40
		SPRYD4	BHLHE40
		SLC25A34	ARL8B
		GADL1	ARL8B
		ZC3H12D	SETD5
		CCDC9B	SETD5
		SHISA6	SETD5
		RGS9BP	SETD5
		RNF207	BRPF1
		ZNF662	IL17RE
		DEF8	IL17RE
		IFNAR2	TATDN2
		C11orf87	SLC6A6
		XKRX	SLC6A6
		RFX4	CCDC174
		PLA2G4F	NR2C2
		CCDC103	NR2C2
		SFXN4	NR2C2
		HJV	NR2C2
		NFASC	NR2C2
		PRUNE1	NR2C2
		SELP	KAT2B
		SELP	RPL15
		RGS8	RPL15
		RGS8	PDCD6IP
		KAZN	XYLB
		ATG16L1	XYLB
		RBMS1	ACVR2B
		CDK15	WDR48
		PLSCR1	ZNF621
		HSPBAP1	NKTR
		B3GNT5	NKTR
		B3GNT5	KLHL18
		FRYL	HEMK1
		SPEF2	MAPKAPK3
		WDR41	RBM15B
		BTN3A2	NISCH
		TRIM26	ARL6IP5
		ZMIZ2	ALCAM
		ZMIZ2	POGLUT1
		RBM48	ADPRH
		RBM48	SEC61A1
		PMPCB	ACAD9
		PMPCB	NUDT16
		POM121	PPP2R3A
		YWHAZ	NCK1
		CSPP1	PXYLP1
		CRB2	U2SURP
		TMEM38B	TSC22D2
		SH3GLB2	SELENOT
		TUB	ARHGEF26
		CHRFAM7A	MME
		SBK1	GMPS
		CTCF	TIPARP
		ZNF276	GFM1
		MPRIP	SCHIP1
		MPRIP	IQCJ-SCHIP1
		PIK3R5	PPM1L
		PER1	EIF2B5
		GAS7	DVL3
		GAS7	AP2M1
		ARHGAP44	AP2M1
		MSI2	VPS8
		MSI2	MAP3K13
		MARCHF10	ST6GAL1
		STXBP4	LPP
		NKIRAS2	IL1RAP
		NKIRAS2	OPA1
		SLFN13	FAM43A
		KIAA1328	FBXO45
		KIAA1328	PAK2
		SLC14A1	PAK2
		SLC14A1	FYTTD1
		HSD17B14	LRCH3
		PSG9	DGKQ
		C19orf25	SPON2
		ARMC6	LETM1
		SLCO4A1	LETM1
		HRH3	MFSD10
[truncated: 4,073 more rows]
