# Supplementary material for: CircCRIM1 Promotes Hepatocellular Carcinoma Proliferation and Angiogenesis by Sponging miR-378a-3p and Regulating SKP2 Expression
Source: Front Cell Dev Biol. 2021 Nov 12;9:796686. doi: 10.3389/fcell.2021.796686 (PMC8634842; doi:10.3389/fcell.2021.796686)
Supplement: Supplementary file 5 [file Table3.xls]

## Sheet: Sheet1
circbank	RNAhybird	miRanda
hsa-miR-124-3p	hsa-miR-17-3p	hsa-miR-17-3p
hsa-miR-125a-5p	hsa-miR-939-5p	hsa-miR-96-5p
hsa-miR-125b-5p	hsa-miR-93-3p	hsa-miR-942-5p
hsa-miR-145-5p	hsa-miR-933	hsa-miR-9-3p
hsa-miR-146a-5p	hsa-miR-92b-5p	hsa-miR-93-3p
hsa-miR-146b-5p	hsa-miR-889-5p	hsa-miR-92b-3p
hsa-miR-181a-5p	hsa-miR-885-3p	hsa-miR-890
hsa-miR-181b-5p	hsa-miR-877-5p	hsa-miR-889-5p
hsa-miR-181c-5p	hsa-miR-8089	hsa-miR-888-5p
hsa-miR-181d-5p	hsa-miR-8085	hsa-miR-887-3p
hsa-miR-182-5p	hsa-miR-8077	hsa-miR-885-3p
hsa-miR-185-5p	hsa-miR-8073	hsa-miR-875-3p
hsa-miR-2115-3p	hsa-miR-8072	hsa-miR-8083
hsa-miR-2355-5p	hsa-miR-8071	hsa-miR-8072
hsa-miR-3140-3p	hsa-miR-8069	hsa-miR-8058
hsa-miR-3186-3p	hsa-miR-8064	hsa-miR-8054
hsa-miR-320a	hsa-miR-8052	hsa-miR-7976
hsa-miR-320b	hsa-miR-7845-5p	hsa-miR-7845-5p
hsa-miR-320c	hsa-miR-7843-5p	hsa-miR-7703
hsa-miR-320d	hsa-miR-7703	hsa-miR-765
hsa-miR-370-5p	hsa-miR-762	hsa-miR-7157-5p
hsa-miR-376a-3p	hsa-miR-744-5p	hsa-miR-7156-3p
hsa-miR-376b-3p	hsa-miR-7157-5p	hsa-miR-7153-5p
hsa-miR-378a-3p	hsa-miR-7156-3p	hsa-miR-7110-3p
hsa-miR-378b	hsa-miR-7111-5p	hsa-miR-6892-5p
hsa-miR-378c	hsa-miR-7110-3p	hsa-miR-6885-5p
hsa-miR-378d	hsa-miR-7109-5p	hsa-miR-6874-3p
hsa-miR-378e	hsa-miR-7108-5p	hsa-miR-6868-5p
hsa-miR-378f	hsa-miR-7107-5p	hsa-miR-6864-5p
hsa-miR-378h	hsa-miR-7107-3p	hsa-miR-6861-5p
hsa-miR-378i	hsa-miR-7106-5p	hsa-miR-6858-3p
hsa-miR-383-5p	hsa-miR-6894-5p	hsa-miR-6840-3p
hsa-miR-3942-5p	hsa-miR-6892-5p	hsa-miR-6838-3p
hsa-miR-422a	hsa-miR-6887-5p	hsa-miR-6835-3p
hsa-miR-4262	hsa-miR-6885-5p	hsa-miR-6829-5p
hsa-miR-4306	hsa-miR-6883-5p	hsa-miR-6815-3p
hsa-miR-4319	hsa-miR-6881-5p	hsa-miR-6809-3p
hsa-miR-432-5p	hsa-miR-6879-5p	hsa-miR-6806-3p
hsa-miR-4429	hsa-miR-6875-5p	hsa-miR-6797-3p
hsa-miR-4436a	hsa-miR-6870-5p	hsa-miR-6796-5p
hsa-miR-455-3p	hsa-miR-6868-5p	hsa-miR-6777-3p
hsa-miR-455-3p	hsa-miR-6861-5p	hsa-miR-6767-5p
hsa-miR-4644	hsa-miR-6860	hsa-miR-6749-5p
hsa-miR-4703-5p	hsa-miR-6859-5p	hsa-miR-6742-5p
hsa-miR-4761-3p	hsa-miR-6857-5p	hsa-miR-6736-5p
hsa-miR-4766-5p	hsa-miR-6856-5p	hsa-miR-6715b-5p
hsa-miR-488-3p	hsa-miR-6855-5p	hsa-miR-670-5p
hsa-miR-499b-5p	hsa-miR-6852-5p	hsa-miR-665
hsa-miR-5000-3p	hsa-miR-6850-5p	hsa-miR-657
hsa-miR-506-3p	hsa-miR-6848-5p	hsa-miR-6511b-5p
hsa-miR-514a-3p	hsa-miR-6846-5p	hsa-miR-6511a-5p
hsa-miR-514b-3p	hsa-miR-6842-3p	hsa-miR-6503-5p
hsa-miR-5195-3p	hsa-miR-6827-5p	hsa-miR-637
hsa-miR-665	hsa-miR-6825-5p	hsa-miR-627-3p
hsa-miR-670-5p	hsa-miR-6824-5p	hsa-miR-622
hsa-miR-7153-5p	hsa-miR-6821-5p	hsa-miR-621
hsa-miR-888-5p	hsa-miR-6819-5p	hsa-miR-616-3p
hsa-miR-9-3p	hsa-miR-6816-5p	hsa-miR-6071
hsa-miR-942-5p	hsa-miR-6812-5p	hsa-miR-605-3p
	hsa-miR-6811-5p	hsa-miR-596
	hsa-miR-6811-3p	hsa-miR-589-3p
	hsa-miR-6806-5p	hsa-miR-587
	hsa-miR-6805-5p	hsa-miR-582-3p
	hsa-miR-6803-5p	hsa-miR-579-5p
	hsa-miR-6799-5p	hsa-miR-5787
	hsa-miR-6798-5p	hsa-miR-5697
	hsa-miR-6797-5p	hsa-miR-5693
	hsa-miR-6796-5p	hsa-miR-567
	hsa-miR-6795-5p	hsa-miR-5589-5p
	hsa-miR-6794-5p	hsa-miR-5585-3p
	hsa-miR-6791-5p	hsa-miR-5582-5p
	hsa-miR-6789-5p	hsa-miR-5571-5p
	hsa-miR-6787-5p	hsa-miR-557
	hsa-miR-6786-5p	hsa-miR-555
	hsa-miR-6785-5p	hsa-miR-551b-5p
	hsa-miR-6784-5p	hsa-miR-548t-3p
	hsa-miR-6780a-5p	hsa-miR-548k
	hsa-miR-6779-5p	hsa-miR-548f-3p
	hsa-miR-6776-5p	hsa-miR-548e-3p
	hsa-miR-6775-5p	hsa-miR-548az-3p
	hsa-miR-6774-5p	hsa-miR-548a
	hsa-miR-6773-5p	hsa-miR-548ar-3p
	hsa-miR-6771-5p	hsa-miR-548ap-3p
	hsa-miR-6769a-5p	hsa-miR-548an
	hsa-miR-6767-5p	hsa-miR-548aa
	hsa-miR-6765-5p	hsa-miR-548a-3p
	hsa-miR-6764-5p	hsa-miR-544b
	hsa-miR-6763-3p	hsa-miR-520g-5p
	hsa-miR-6757-5p	hsa-miR-5195-3p
	hsa-miR-6756-5p	hsa-miR-514b-3p
	hsa-miR-6752-5p	hsa-miR-514a-3p
	hsa-miR-6751-5p	hsa-miR-5092
	hsa-miR-6750-5p	hsa-miR-507
	hsa-miR-6749-5p	hsa-miR-506-3p
	hsa-miR-6746-5p	hsa-miR-5011-3p
	hsa-miR-6743-5p	hsa-miR-5009-5p
	hsa-miR-6742-5p	hsa-miR-5001-5p
	hsa-miR-6738-5p	hsa-miR-5000-3p
	hsa-miR-6737-5p	hsa-miR-499b-5p
	hsa-miR-6736-5p	hsa-miR-488-3p
	hsa-miR-6735-5p	hsa-miR-487b-5p
	hsa-miR-6730-5p	hsa-miR-487a-5p
	hsa-miR-6729-5p	hsa-miR-486-3p
	hsa-miR-6727-5p	hsa-miR-4790-3p
	hsa-miR-6726-5p	hsa-miR-4779
	hsa-miR-6723-5p	hsa-miR-4778-3p
	hsa-miR-671-5p	hsa-miR-4774-5p
	hsa-miR-671-3p	hsa-miR-4773
	hsa-miR-665	hsa-miR-4772-5p
	hsa-miR-663a	hsa-miR-4771
	hsa-miR-658	hsa-miR-4766-5p
	hsa-miR-654-5p	hsa-miR-4761-3p
	hsa-miR-6511b-5p	hsa-miR-4753-3p
	hsa-miR-6511a-5p	hsa-miR-4734
	hsa-miR-647	hsa-miR-4722-5p
	hsa-miR-638	hsa-miR-4711-5p
	hsa-miR-637	hsa-miR-4704-5p
	hsa-miR-636	hsa-miR-4703-5p
	hsa-miR-625-5p	hsa-miR-4694-5p
	hsa-miR-622	hsa-miR-4692
	hsa-miR-615-5p	hsa-miR-4676-5p
	hsa-miR-6131	hsa-miR-4671-5p
	hsa-miR-6127	hsa-miR-4665-5p
	hsa-miR-612	hsa-miR-4649-3p
	hsa-miR-6085	hsa-miR-4644
	hsa-miR-6081	hsa-miR-4639-3p
	hsa-miR-5787	hsa-miR-455-3p
	hsa-miR-5698	hsa-miR-4527
	hsa-miR-567	hsa-miR-4525
	hsa-miR-5589-5p	hsa-miR-4515
	hsa-miR-5589-3p	hsa-miR-4505
	hsa-miR-5587-3p	hsa-miR-4498
	hsa-miR-5585-3p	hsa-miR-4475
	hsa-miR-5572	hsa-miR-4471
	hsa-miR-5571-3p	hsa-miR-4459
	hsa-miR-557	hsa-miR-4436a
	hsa-miR-541-3p	hsa-miR-4429
	hsa-miR-524-3p	hsa-miR-432-5p
	hsa-miR-519e-5p	hsa-miR-4319
	hsa-miR-5195-3p	hsa-miR-431-5p
	hsa-miR-5192	hsa-miR-4306
	hsa-miR-5189-5p	hsa-miR-4277
	hsa-miR-5187-5p	hsa-miR-4262
	hsa-miR-5047	hsa-miR-422a
	hsa-miR-503-3p	hsa-miR-3973
	hsa-miR-5010-5p	hsa-miR-3944-5p
	hsa-miR-5009-5p	hsa-miR-3942-5p
	hsa-miR-5004-3p	hsa-miR-3934-3p
	hsa-miR-5001-5p	hsa-miR-3928-5p
	hsa-miR-497-5p	hsa-miR-3925-5p
	hsa-miR-487b-5p	hsa-miR-3923
	hsa-miR-486-3p	hsa-miR-383-5p
	hsa-miR-4787-5p	hsa-miR-383-3p
	hsa-miR-4783-5p	hsa-miR-378i
	hsa-miR-4783-3p	hsa-miR-378h
	hsa-miR-4779	hsa-miR-378f
	hsa-miR-4767	hsa-miR-378e
	hsa-miR-4763-3p	hsa-miR-378d
	hsa-miR-4761-3p	hsa-miR-378c
	hsa-miR-4754	hsa-miR-378b
	hsa-miR-4749-5p	hsa-miR-378a-5p
	hsa-miR-4746-3p	hsa-miR-378a-3p
	hsa-miR-4739	hsa-miR-376b-3p
	hsa-miR-4738-3p	hsa-miR-376a-3p
	hsa-miR-4734	hsa-miR-370-5p
	hsa-miR-4728-5p	hsa-miR-3692-5p
	hsa-miR-4723-5p	hsa-miR-3692-3p
	hsa-miR-4722-5p	hsa-miR-3681-3p
	hsa-miR-4717-3p	hsa-miR-3660
	hsa-miR-4713-5p	hsa-miR-3654
	hsa-miR-4713-3p	hsa-miR-3616-3p
	hsa-miR-4710	hsa-miR-3615
	hsa-miR-4706	hsa-miR-34b-5p
	hsa-miR-4697-5p	hsa-miR-335-3p
	hsa-miR-4695-5p	hsa-miR-329-5p
	hsa-miR-4692	hsa-miR-328-5p
	hsa-miR-4688	hsa-miR-320d
	hsa-miR-4687-3p	hsa-miR-320c
	hsa-miR-4685-5p	hsa-miR-320b
	hsa-miR-4674	hsa-miR-320a
	hsa-miR-4671-5p	hsa-miR-3188
	hsa-miR-4665-5p	hsa-miR-3186-3p
	hsa-miR-4663	hsa-miR-3169
	hsa-miR-4656	hsa-miR-3166
	hsa-miR-4655-3p	hsa-miR-3140-3p
	hsa-miR-4653-3p	hsa-miR-3127-5p
	hsa-miR-4649-5p	hsa-miR-3126-5p
	hsa-miR-4642	hsa-miR-3126-3p
	hsa-miR-4638-5p	hsa-miR-3120-3p
	hsa-miR-4638-3p	hsa-miR-3119
	hsa-miR-4632-5p	hsa-miR-3117-5p
	hsa-miR-4539	hsa-miR-301a-5p
	hsa-miR-4532	hsa-miR-29b-1-5p
	hsa-miR-4529-3p	hsa-miR-25-3p
	hsa-miR-4525	hsa-miR-23c
	hsa-miR-4515	hsa-miR-23b-3p
	hsa-miR-4507	hsa-miR-23a-3p
	hsa-miR-4505	hsa-miR-2355-5p
	hsa-miR-449c-5p	hsa-miR-2277-3p
	hsa-miR-4492	hsa-miR-216a-3p
	hsa-miR-4488	hsa-miR-212-3p
	hsa-miR-4487	hsa-miR-2115-3p
	hsa-miR-4486	hsa-miR-211-3p
	hsa-miR-448	hsa-miR-208a-5p
	hsa-miR-4479	hsa-miR-2052
	hsa-miR-4475	hsa-miR-191-5p
	hsa-miR-4469	hsa-miR-1911-3p
	hsa-miR-4459	hsa-miR-1910-5p
	hsa-miR-4446-5p	hsa-miR-185-5p
	hsa-miR-4446-3p	hsa-miR-182-5p
	hsa-miR-4440	hsa-miR-181d-5p
	hsa-miR-4436b-3p	hsa-miR-181c-5p
	hsa-miR-4436a	hsa-miR-181b-5p
	hsa-miR-4430	hsa-miR-181a-5p
	hsa-miR-4417	hsa-miR-152-5p
	hsa-miR-4322	hsa-miR-149-5p
	hsa-miR-4321	hsa-miR-148b-5p
	hsa-miR-431-5p	hsa-miR-146b-5p
	hsa-miR-431-3p	hsa-miR-146a-5p
	hsa-miR-4278	hsa-miR-145-5p
	hsa-miR-4265	hsa-miR-139-3p
	hsa-miR-4253	hsa-miR-1324
	hsa-miR-423-5p	hsa-miR-132-3p
	hsa-miR-422a	hsa-miR-130a-5p
	hsa-miR-3973	hsa-miR-127-5p
	hsa-miR-3960	hsa-miR-125b-5p
	hsa-miR-3940-5p	hsa-miR-125a-5p
	hsa-miR-3937	hsa-miR-1251-3p
	hsa-miR-3925-5p	hsa-miR-1244
	hsa-miR-3911	hsa-miR-124-3p
	hsa-miR-3907	hsa-miR-1231
	hsa-miR-383-3p	hsa-miR-1226-5p
	hsa-miR-378h	hsa-miR-1205
	hsa-miR-378a-3p	hsa-miR-1197
	hsa-miR-3692-5p	hsa-miR-1180-3p
	hsa-miR-3692-3p
	hsa-miR-3681-3p
	hsa-miR-3677-5p
	hsa-miR-3665
	hsa-miR-365b-5p
	hsa-miR-3656
	hsa-miR-3652
	hsa-miR-3622a-5p
	hsa-miR-3621
	hsa-miR-3620-5p
	hsa-miR-3616-3p
	hsa-miR-3615
	hsa-miR-34b-5p
	hsa-miR-328-5p
	hsa-miR-323b-5p
	hsa-miR-3197
	hsa-miR-3196
	hsa-miR-3191-3p
	hsa-miR-3184-5p
	hsa-miR-3180-3p
	hsa-miR-3180
	hsa-miR-3175
	hsa-miR-3166
	hsa-miR-3147
	hsa-miR-3141
	hsa-miR-3137
	hsa-miR-3132
	hsa-miR-3131
	hsa-miR-3127-5p
	hsa-miR-3126-5p
	hsa-miR-3122
	hsa-miR-3064-5p
	hsa-miR-2861
	hsa-miR-27b-3p
	hsa-miR-27a-5p
	hsa-miR-2277-5p
	hsa-miR-2277-3p
	hsa-miR-216a-3p
	hsa-miR-210-3p
	hsa-miR-197-5p
	hsa-miR-194-3p
	hsa-miR-1915-3p
	hsa-miR-1914-3p
	hsa-miR-1910-5p
	hsa-miR-1908-5p
	hsa-miR-18b-5p
	hsa-miR-185-3p
	hsa-miR-1587
	hsa-miR-1539
	hsa-miR-149-5p
	hsa-miR-149-3p
	hsa-miR-146a-5p
	hsa-miR-138-5p
	hsa-miR-1343-5p
	hsa-miR-1343-3p
	hsa-miR-1307-3p
	hsa-miR-1301-3p
	hsa-miR-1287-5p
	hsa-miR-128-3p
	hsa-miR-1275
	hsa-miR-1273h-5p
	hsa-miR-1273g-5p
	hsa-miR-1266-5p
	hsa-miR-1263
	hsa-miR-1249-5p
	hsa-miR-1247-3p
	hsa-miR-1237-5p
	hsa-miR-1231
	hsa-miR-1229-5p
	hsa-miR-1227-5p
	hsa-miR-1226-5p
	hsa-miR-1225-5p
	hsa-miR-1207-5p
	hsa-miR-1205
	hsa-miR-1184
	hsa-miR-1180-3p
	hsa-let-7i-3p
